# Supplementary material for: Burden of Disease Due to Ambient Particulate Matter in Germany—Explaining the Differences in the Available Estimates
Source: Int J Environ Res Public Health. 2022 Oct 13;19(20):13197. doi: 10.3390/ijerph192013197 (PMC9602590; doi:10.3390/ijerph192013197)
Supplement: Supplementary file 1 [file ijerph-19-13197-s001.zip]

Archive with 1 entries (1 files):
- ijerph-1891937-supplementary.xlsx
