# Supplementary material for: Burden of Disease Due to Ambient Particulate Matter in Germany—Explaining the Differences in the Available Estimates
Source: Int J Environ Res Public Health. 2022 Oct 13;19(20):13197. doi: 10.3390/ijerph192013197 (PMC9602590; doi:10.3390/ijerph192013197)
Supplement: Supplementary file 1 [file ijerph-19-13197-s001.zip › ijerph-1891937-supplementary.xlsx]

## Sheet: Input data BoD
Burden of Disease Quantification					Input data: Burden of Disease
Author:	Myriam Tobollik
Date:	Nov 2020
Checked by:	Sarah Kienzler
Substance:	PM2.5
Population:	Germany
Age:	≥25 years
Disease:	Lung cancer
ICD-10:	C33-C34.9; D02.1-D02.3; D14.2-D14.3; D38.1
Year:	2018
	2018			2017/2019		2018						2018
	Population			Life expectancy		Deaths due to	Lung cancer		Prevalence of	Lung cancer		Disability Weight (mean)			Prevalence rate (2013-2015) per population (2014)
Age starting [years]	male	female	total	male	female	male	female	total	male	female	total	male	female		male	female
0 - 1	402326	382201	784527	78.627	83.3589	1	3	4	0.747284	0.747606	1.49489				1.85741e-06	1.95606e-06
1 - 4	1591833	1510230	3102063	77.9011	82.6028	3	4	7	7.15415	3.00766	10.1618				4.49428e-06	1.99152e-06
5 - 9	1876797	1775431	3652228	73.95	78.6478	3	2	5	4.89043	1.39323	6.28367				2.60573e-06	7.84731e-07
10 - 14	1899845	1792628	3692473	68.9804	73.6741	4	2	6	3.3105	1.31787	4.62837				1.74251e-06	7.35163e-07
15 - 19	2107006	1935017	4042023	64.0104	68.702	1	0	1	8.75716	8.19196	16.9491				4.15621e-06	4.23353e-06
20 - 24	2414044	2190849	4604893	59.0985	63.7509	4	2	6	32.9104	29.8278	62.7382				1.36329e-05	1.36147e-05
25 - 29	2722879	2522829	5245708	54.2178	58.8041	9	7	16	58.9887	60.0932	119.082	0.104922	0.0928861		2.16641e-05	2.38198e-05
30 - 34	2750389	2599252	5349641	49.3375	53.8642	19	15	34	99.9189	92.7708	192.69	0.116802	0.103062		3.6329e-05	3.56913e-05
35 - 39	2633055	2567258	5200313	44.4883	48.9523	42	36	78	174.803	199.767	374.57	0.122165	0.106729		6.63878e-05	7.78135e-05
40 - 44	2425092	2389956	4815048	39.687	44.0737	120	88	208	366.893	406.138	773.031	0.134145	0.110476		0.00015129	0.000169936
45 - 49	2905722	2858181	5763903	34.9567	39.2385	392	298	690	1113.4	1131.21	2244.6	0.130916	0.115952		0.000383173	0.000395779
50 - 54	3494106	3427891	6921997	30.3438	34.4894	1175	763	1938	3487.79	2957.95	6445.74	0.133801	0.114913		0.000998193	0.000862906
55 - 59	3246984	3252883	6499867	25.9181	29.8608	2485	1583	4068	7074.14	5443.23	12517.4	0.136601	0.119656		0.00217868	0.00167336
60 - 64	2661858	2772626	5434484	21.7692	25.3922	3813	2352	6165	10229.4	6528.73	16758.1	0.142084	0.126388		0.00384295	0.00235471
65 - 69	2271893	2488203	4760096	17.9386	21.1139	4886	2843	7729	12736.7	7715.6	20452.3	0.147852	0.134526		0.00560619	0.00310087
70 - 74	1682189	1922038	3604227	14.3952	17.0229	4685	2753	7438	11653.2	5842.92	17496.1	0.166022	0.149103		0.00692739	0.00303996
75 - 79	1854023	2308380	4162403	11.0966	13.1672	6180	3414	9594	13597.1	6268.03	19865.2	0.189522	0.169437		0.00733386	0.00271534
80 - 84	1236897	1761508	2998405	8.07929	9.56129	4960	2993	7953	9164.96	4269.47	13434.4	0.214305	0.200426		0.00740964	0.00242376
85 - 89	528760	960243	1489003	5.55383	6.52419	2618	2266	4884	3433.04	1698.75	5131.79	0.235206	0.238528		0.00649263	0.00176908
≥90	199436	583056	782492	3.7231	4.28166	1108	1636	2744	1352.79	729.103	2081.89	0.286605	0.32291		0.00678306	0.00125049
Sum	40905134	42000660	82905794			32508	21060	53568	74600.9	43388.2	117989
Source:	Destatis (2019)			Destatis (2020)		The Information System of the Federal Health Monitoring (2019)						Global Burden of Disease Collaborative Network (2020)			Centre for Cancer Registry Data at the Robert Koch Institute (2019)

## Sheet: Quantification BoD
Burden of Disease Quantification						Quantification of Burden of Disease
Author:	Myriam Tobollik
Date:	Nov 2020
Checked by:	Sarah Kienzler
Substance:	PM2.5
Population:	Germany
Age:	≥25 years
Disease:	Lung cancer
ICD-10:	C33-C34.9; D02.1-D02.3; D14.2-D14.3; D38.1
Year:	2018
	YLLs			YLDs			DALYs			Ratio total YLDs to total DALYs
Age starting [years]	male	female	total	male	female	total	male	female	total
0 - 1	78.627	250.077	328.704	0	0	0	78.627	250.077	328.704	0
1 - 4	233.703	330.411	564.114	0	0	0	233.703	330.411	564.114	0
5 - 9	221.85	157.296	379.146	0	0	0	221.85	157.296	379.146	0
10 - 14	275.922	147.348	423.27	0	0	0	275.922	147.348	423.27	0
15 - 19	64.0104	0	64.0104	0	0	0	64.0104	0	64.0104	0
20 - 24	236.394	127.502	363.896	0	0	0	236.394	127.502	363.896	0
25 - 29	487.96	411.628	899.589	6.18919	5.58182	11.771	494.15	417.21	911.36	0.0129159
30 - 34	937.413	807.963	1745.38	11.6707	9.56117	21.2319	949.084	817.524	1766.61	0.0120184
35 - 39	1868.51	1762.28	3630.79	21.3548	21.321	42.6757	1889.86	1783.6	3673.47	0.0116173
40 - 44	4762.44	3878.49	8640.93	49.2169	44.8684	94.0854	4811.66	3923.35	8735.02	0.0107711
45 - 49	13703	11693.1	25396.1	145.761	131.166	276.927	13848.8	11824.2	25673	0.0107867
50 - 54	35654	26315.4	61969.4	466.67	339.907	806.577	36120.7	26655.3	62776	0.0128485
55 - 59	64406.6	47269.6	111676	966.334	651.316	1617.65	65372.9	47920.9	113294	0.0142784
60 - 64	83005.9	59722.5	142728	1453.43	825.155	2278.59	84459.3	60547.7	145007	0.0157137
65 - 69	87647.9	60026.7	147675	1883.14	1037.95	2921.09	89531.1	61064.7	150596	0.0193969
70 - 74	67441.7	46864.1	114306	1934.68	871.199	2805.88	69376.4	47735.3	117112	0.023959
75 - 79	68577.1	44952.8	113530	2576.95	1062.04	3638.99	71154	46014.8	117169	0.0310577
80 - 84	40073.3	28617	68690.2	1964.1	855.712	2819.81	42037.4	29472.7	71510	0.0394324
85 - 89	14539.9	14783.8	29323.7	807.471	405.198	1212.67	15347.4	15189	30536.4	0.0397123
≥90	4125.19	7004.79	11130	387.715	235.435	623.15	4512.91	7240.23	11753.1	0.0530199
Sum	488341	355123	843464	12674.7	6496.41	19171.1	501016	361619	862635	0.0222239

## Sheet: Input data Exposure
Burden of Disease Quantification					Input data: Exposure
Author:	Myriam Tobollik
Date:	Nov 2020
Checked by:	Sarah Kienzler
Substance:	PM2.5
Population:	Germany
Age:	≥25 years
Disease:	Lung cancer
ICD-10:	C33-C34.9; D02.1-D02.3; D14.2-D14.3; D38.1
Year:	2018
		2018
PM2.5 concentration class	PM2.5 class mean concentration	German population	Percentage of population
in µg/m³	in µg/m³
≥ 0 to < 0.5	0		0
≥ 0.5 to < 1.5	1		0
≥ 1.5 to < 2.5	2		0
≥ 2.5 to < 3.5	3		0
≥ 3.5 to < 4.5	4		0
≥ 4.5 to < 5.5	5		0
≥ 5.5 to < 6.5	6	97292	0.00121125
≥ 6.5 to < 7.5	7	714104	0.00889033
≥ 7.5 to < 8.5	8	4789311	0.0596251
≥ 8.5 to < 9.5	9	12788797	0.159216
≥ 9.5 to < 10.5	10	17240246	0.214635
≥ 10.5 to < 11.5	11	19820479	0.246758
≥ 11.5 to < 12.5	12	14348954	0.178639
≥ 12.5 to < 13.5	13	5931851	0.0738493
≥ 13.5 to < 14.5	14	2577575	0.0320898
≥ 14.5 to < 15.5	15	1327301	0.0165244
≥ 15.5 to < 16.5	16	490437	0.00610576
≥ 16.5 to < 17.5	17	188056	0.00234123
≥ 17.5 to < 18.5	18	9303	0.000115819
≥ 18.5 to < 19.5	19		0
≥ 19.5 to < 20.5	20		0
≥ 20.5 to < 21.5	21		0
≥ 21.5 to < 22.5	22		0
≥ 22.5 to < 23.5	23		0
≥ 23.5 to < 24.5	24		0
≥ 24.5 to < 25.5	25		0
Sum		80323706	1
Source		Modelling done by the German Environment Agency

## Sheet: PAF
Burden of Disease Quantification						Quantification: Population Attributable Fraction
Author:	Myriam Tobollik
Date:	Nov 2020					RR Source	IHME, Global Burden of Disease 2019 Risk Factors Collaborators (2020)
Checked by:	Sarah Kienzler					Age group [years]	≥25
Substance:	PM2.5
Population:	Germany					Counterfactual value [µg/m³]	4.2
Age:	≥25 years
Disease:	Lung cancer
ICD-10:	C33-C34.9; D02.1-D02.3; D14.2-D14.3; D38.1
Year:	2018
PM2.5 concentration class	PM2.5 class mean concentration	German population	Percentage of population	RR			PAF	PAF=pi(RRi-1)/(pi(RRi-1)+1)
in µg/m³	in µg/m³			mean	lower	upper	mean		lower		upper
≥ 0 to < 0.5	0	0	0	1	1	1	0	0	0	0	0	0
≥ 0.5 to < 1.5	1	0	0	1	1	1	0	0	0	0	0	0
≥ 1.5 to < 2.5	2	0	0	1	1	1	0	0	0	0	0	0
≥ 2.5 to < 3.5	3	0	0	1	1	1	0	0	0	0	0	0
≥ 3.5 to < 4.5	4	0	0	1	1	1	0	0	0	0	0	0
≥ 4.5 to < 5.5	5	0	0	1.00985	1.00668	1.01311	0	0	0	0	0	0
≥ 5.5 to < 6.5	6	97292	0.00121125	1.02196	1.01496	1.029	0.0214874	2090.55	0.0147378	1433.87	0.0281784	2741.53
≥ 6.5 to < 7.5	7	714104	0.00889033	1.03383	1.02324	1.04491	0.0327267	23370.3	0.0227124	16219	0.0429804	30692.5
≥ 7.5 to < 8.5	8	4789311	0.0596251	1.04548	1.0314	1.06061	0.043502	208345	0.0304451	145811	0.0571429	273675
≥ 8.5 to < 9.5	9	12788797	0.159216	1.0569	1.03936	1.07604	0.0538382	688526	0.0378697	484309	0.0706695	903778
≥ 9.5 to < 10.5	10	17240246	0.214635	1.0681	1.04734	1.09114	0.0637585	1.09921e+06	0.0452029	779309	0.0835249	1.43999e+06
≥ 10.5 to < 11.5	11	19820479	0.246758	1.07908	1.05525	1.10582	0.0732844	1.45253e+06	0.0523582	1.03776e+06	0.0956941	1.8967e+06
≥ 11.5 to < 12.5	12	14348954	0.178639	1.08984	1.06289	1.12024	0.0824361	1.18287e+06	0.0591696	849021	0.107331	1.54009e+06
≥ 12.5 to < 13.5	13	5931851	0.0738493	1.10039	1.0701	1.13421	0.0912323	541177	0.0655058	388570	0.118326	701892
≥ 13.5 to < 14.5	14	2577575	0.0320898	1.11073	1.0772	1.14813	0.0996908	256960	0.0716654	184723	0.129017	332552
≥ 14.5 to < 15.5	15	1327301	0.0165244	1.12086	1.08434	1.16104	0.107828	143120	0.077776	103232	0.138706	184104
≥ 15.5 to < 16.5	16	490437	0.00610576	1.13079	1.09146	1.17315	0.115659	56723.3	0.0837991	41098.2	0.147591	72384
≥ 16.5 to < 17.5	17	188056	0.00234123	1.14051	1.09874	1.18574	0.123198	23168.2	0.0898665	16899.9	0.156645	29458
≥ 17.5 to < 18.5	18	9303	0.000115819	1.15003	1.10607	1.19807	0.13046	1213.67	0.0958968	892.128	0.165326	1538.03
≥ 18.5 to < 19.5	19	0	0	1.15936	1.11266	1.21011	0	0	0	0	0	0
≥ 19.5 to < 20.5	20	0	0	1.1685	1.1189	1.2217	0	0	0	0	0	0
≥ 20.5 to < 21.5	21	0	0	1.17744	1.12551	1.23278	0	0	0	0	0	0
≥ 21,5 bis < 22,5	22	0	0	1.1862	1.13252	1.24354	0	0	0	0	0	0
≥ 22,5 bis < 23,5	23	0	0	1.19477	1.13903	1.25395	0	0	0	0	0	0
≥ 23,5 bis < 24,5	24	0	0	1.20316	1.14493	1.26408	0	0	0	0	0	0
≥ 24,5 bis < 25,5	25	0	0	1.21137	1.15091	1.27391	0	0	0	0	0	0
Sum		80323706					0.0707053		0.0504121		0.0922468

## Sheet: Quantification EBD
Burden of Disease Quantification						Quantification: Environmental Burden of Disease
Author:	Myriam Tobollik
Date:	Nov 2020					PAF (mean)	0.0707053	0.0707053		Population	People ≥25 years
Checked by:	Sarah Kienzler					PAF (low)	0.0504121	0.0504121		total	63027587
Substance:	PM2.5					PAF (high)	0.0922468	0.0922468		male	30613283
Population:	Germany									female	32414304
Age:	≥25 years
Disease:	Lung cancer
ICD-10:	C33-C34.9; D02.1-D02.3; D14.2-D14.3; D38.1
Year:	2018
	PAF (mean)										PAF (low)										PAF (high)
	YLLs			YLDs			DALYs				YLLs			YLDs			DALYs				YLLs			YLDs			DALYs
Age starting [years]	male	female	total	male	female	total	male	female	total		male	female	total	male	female	total	male	female	total		male	female	total	male	female	total	male	female	total
0 - 1
1 - 4
5 - 9
10 - 14
15 - 19
20 - 24
25 - 29	34.5014	29.1043	63.6057	0.437608	0.394664	0.832272	34.939	29.499	64.4379		24.5991	20.751	45.3501	0.31201	0.281391	0.593401	24.9111	21.0324	45.9435		45.0128	37.9714	82.9841	0.570933	0.514905	1.08584	45.5837	38.4863	84.07
30 - 34	66.2801	57.1273	123.407	0.825179	0.676025	1.5012	67.1052	57.8033	124.909		47.2569	40.7311	87.988	0.588343	0.481998	1.07034	47.8453	41.2131	89.0584		86.4733	74.532	161.005	1.07658	0.881987	1.95857	87.5499	75.414	162.964
35 - 39	132.113	124.603	256.716	1.50989	1.50751	3.0174	133.623	126.11	259.733		94.1954	88.8403	183.036	1.07654	1.07483	2.15137	95.2719	89.9151	185.187		172.364	162.565	334.929	1.96991	1.96679	3.9367	174.334	164.532	338.865
40 - 44	336.73	274.229	610.959	3.4799	3.17243	6.65233	340.21	277.402	617.612		240.085	195.522	435.607	2.48113	2.26191	4.74304	242.566	197.784	440.35		439.32	357.778	797.098	4.5401	4.13897	8.67907	443.86	361.917	805.777
45 - 49	968.876	826.762	1795.64	10.3061	9.27412	19.5802	979.182	836.036	1815.22		690.798	589.472	1280.27	7.34814	6.61235	13.9605	698.146	596.084	1294.23		1264.06	1078.65	2342.71	13.446	12.0996	25.5457	1277.51	1090.75	2368.25
50 - 54	2520.93	1860.64	4381.56	32.996	24.0332	57.0293	2553.92	1884.67	4438.59		1797.39	1326.61	3124.01	23.5258	17.1354	40.6612	1820.92	1343.75	3164.67		3288.97	2427.51	5716.48	43.0488	31.3553	74.4041	3332.01	2458.87	5790.88
55 - 59	4553.88	3342.21	7896.09	68.3249	46.0515	114.376	4622.21	3388.26	8010.47		3246.87	2382.96	5629.83	48.7149	32.8342	81.5491	3295.58	2415.79	5711.38		5941.3	4360.47	10301.8	89.1412	60.0818	149.223	6030.44	4420.55	10451
60 - 64	5868.95	4222.7	10091.6	102.765	58.3428	161.108	5971.72	4281.04	10252.8		4184.5	3010.73	7195.23	73.2706	41.5978	114.868	4257.77	3052.33	7310.1		7657.02	5509.21	13166.2	134.075	76.1179	210.192	7791.1	5585.32	13376.4
65 - 69	6197.17	4244.2	10441.4	133.148	73.3887	206.537	6330.32	4317.59	10647.9		4418.51	3026.07	7444.58	94.9329	52.3253	147.258	4513.44	3078.39	7591.84		8085.24	5537.27	13622.5	173.714	95.7477	269.461	8258.95	5633.02	13892
70 - 74	4768.48	3313.54	8082.02	136.792	61.5984	198.391	4905.28	3375.14	8280.41		3399.88	2362.52	5762.39	97.5313	43.9189	141.45	3497.41	2406.44	5903.84		6221.28	4323.06	10544.3	178.468	80.3653	258.833	6399.75	4403.43	10803.2
75 - 79	4848.76	3178.4	8027.16	182.204	75.0916	257.296	5030.96	3253.49	8284.45		3457.11	2266.16	5723.27	129.909	53.5395	183.449	3587.02	2319.7	5906.72		6326.01	4146.75	10472.8	237.716	97.9694	335.685	6563.73	4244.72	10808.4
80 - 84	2833.39	2023.37	4856.76	138.872	60.5034	199.375	2972.26	2083.87	5056.14		2020.18	1442.64	3462.82	99.0142	43.1382	142.152	2119.19	1485.78	3604.97		3696.63	2639.82	6336.45	181.182	78.9367	260.118	3877.81	2718.76	6596.57
85 - 89	1028.05	1045.29	2073.34	57.0925	28.6496	85.7421	1085.14	1073.94	2159.08		732.987	745.282	1478.27	40.7063	20.4269	61.1332	773.693	765.709	1539.4		1341.26	1363.76	2705.02	74.4866	37.3782	111.865	1415.75	1401.14	2816.88
≥90	291.673	495.276	786.948	27.4135	16.6465	44.06	319.086	511.922	831.008		207.959	353.126	561.085	19.5455	11.8688	31.4143	227.505	364.995	592.5		380.535	646.17	1026.7	35.7655	21.7181	57.4836	416.301	667.888	1084.19
Sum (people ≥25 years)	34449.8	25037.4	59487.2	896.167	459.33	1355.5	35346	25496.8	60842.7		24562.3	17851.4	42413.7	638.957	327.497	966.455	25201.3	18178.9	43380.2		44945.5	32665.5	77611	1169.2	599.273	1768.47	46114.7	33264.8	79379.4
per 100 000 (people ≥25 years)	112.532	77.242	94.3829	2.92738	1.41706	2.15064	115.46	78.659	96.5335		80.2342	55.0727	67.2939	2.08719	1.01035	1.53338	82.3214	56.083	68.8273		146.817	100.775	123.138	3.81925	1.84879	2.80587	150.636	102.624	125.944

## Sheet: Attributable deaths
Burden of Disease Quantification						Quantification: attributable deaths
Author:	Myriam Tobollik
Date:	Nov 2020					PAF (mean)	0.0707053	0.0707053
Checked by:	Sarah Kienzler					PAF (low)	0.0504121	0.0504121
Substance:	PM2.5					PAF (high)	0.0922468	0.0922468
Population:	Germany
Age:	≥25 years
Disease:	Lung cancer
ICD-10:	C33-C34.9; D02.1-D02.3; D14.2-D14.3; D38.1
Year:	2018
				mean PAF			low PAF			high PAF
	Deaths due to	Lung cancer		Attributable Deaths
Age starting [years]	male	female	total	male	female	total	male	female	total	male	female	total
0 - 1	1	3	4
1 - 4	3	4	7
5 - 9	3	2	5
10 - 14	4	2	6
15 - 19	1	0	1
20 - 24	4	2	6
25 - 29	9	7	16	0.636347	0.494937	1.13128	0.453708	0.352884	0.806593	0.830221	0.645727	1.47595
30 - 34	19	15	34	1.3434	1.06058	2.40398	0.957829	0.756181	1.71401	1.75269	1.3837	3.13639
35 - 39	42	36	78	2.96962	2.54539	5.51501	2.11731	1.81483	3.93214	3.87436	3.32088	7.19525
40 - 44	120	88	208	8.48463	6.22206	14.7067	6.04945	4.43626	10.4857	11.0696	8.11771	19.1873
45 - 49	392	298	690	27.7165	21.0702	48.7866	19.7615	15.0228	34.7843	36.1607	27.4895	63.6503
50 - 54	1175	763	1938	83.0787	53.9481	137.027	59.2342	38.4644	97.6986	108.39	70.3843	178.774
55 - 59	2485	1583	4068	175.703	111.926	287.629	125.274	79.8023	205.076	229.233	146.027	375.26
60 - 64	3813	2352	6165	269.599	166.299	435.898	192.221	118.569	310.79	351.737	216.964	568.701
65 - 69	4886	2843	7729	345.466	201.015	546.481	246.313	143.321	389.635	450.718	262.258	712.975
70 - 74	4685	2753	7438	331.254	194.652	525.906	236.18	138.784	374.965	432.176	253.955	686.131
75 - 79	6180	3414	9594	436.959	241.388	678.346	311.546	172.107	483.653	570.085	314.93	885.015
80 - 84	4960	2993	7953	350.698	211.621	562.319	250.044	150.883	400.927	457.544	276.095	733.638
85 - 89	2618	2266	4884	185.106	160.218	345.325	131.979	114.234	246.212	241.502	209.031	450.533
≥90	1108	1636	2744	78.3414	115.674	194.015	55.8566	82.4741	138.331	102.209	150.916	253.125
Sum (people ≥25 years)	32492	21047	53539	2297.36	1488.13	3785.49	1637.99	1061.02	2699.01	2997.28	1941.52	4938.8
per 100 000 (people ≥25 years)	106.137	64.9312	84.9453	7.50444	4.59098	6.00608	5.35058	3.27332	4.28227	9.79079	5.98969	7.83593

## Sheet: Summary
Burden of Disease Quantification						Summary
Author:	Myriam Tobollik
Date:	Nov 2020
Checked by:	Sarah Kienzler
Substance:	PM2.5
Population:	Germany
Age:	≥25 years
Disease:	Lung cancer
ICD-10:	C33-C34.9; D02.1-D02.3; D14.2-D14.3; D38.1
Year:	2018
	mean	low	high
PAF	0.0707053	0.0504121	0.0922468
Attributable Deaths	3785.49	2699.01	4938.8
YLLs	59487.2	42413.7	77611
YLLs per 100 000 (people ≥25 years)	94.3829	67.2939	123.138
YLDs	1355.5	966.455	1768.47
YLDs per 100 000 (people ≥25 years)	2.15064	1.53338	2.80587
DALYs	60842.7	43380.2	79379.4
DALYs per 100 000 (people ≥25 years)	96.5335	68.8273	125.944
Share YLDs	0.0222787	0.0222787	0.0222787

## Sheet: Sources
Data sources
Population
Destatis (2019): Bevölkerungsfortschreibung auf Grundlage des Zensus 2011. https://www.destatis.de/DE/Themen/Gesellschaft-Umwelt/Bevoelkerung/Bevoelkerungsstand/Publikationen/Downloads-Bevoelkerungsstand/bevoelkerungsfortschreibung-2010130167004.html. (in German) Accessed 15/06/2022
Life expectancy
Destatis (2020): Sterbetafeln. Ergebnisse aus der laufenden Berechnung von Periodensterbetafeln für Deutschland und die Bundesländer. https://www.destatis.de/DE/Publikationen/Thematisch/Bevoelkerung/Bevoelkerungsbewegung/PeriodensterbetafelnBundeslaender.html. (in German) Accessed 10/05/2022
Morbidity
Centre for Cancer Registry Data at the Robert Koch Institute (2019): Datensatz des ZfKD auf Basis der epidemiologischen Landeskrebsregisterdaten, verfügbare Diagnosejahre bis 2015. Version: vZfKDepi2018_2_inkl_GKR_2017 doi: 10.18444/5.03.01.0005.0014.0002. (in German)
Disability weight
Global Burden of Disease Collaborative Network (2020): GBD Results Tool. Institute for Health Metrics and Evaluation. https://ghdx.healthdata.org/gbd-results-tool.
Mortality
The Information System of the Federal Health Monitoring (2019): Sterbefälle, Sterbeziffern (je 100.000 Einwohner, altersstandardisiert) (ab 1998). Gliederungsmerkmale: Jahre, Region, Alter, Geschlecht, Nationalität, ICD-10, Art der Standardisierung. Retrieved from http://www.gbe-bund.de/oowa921-install/servlet/oowa/aw92/dboowasys921.xwdevkit/xwd_init?gbe.isgbetol/xs_start_neu/&p_aid=3&p_aid=18290…
Concentration-response function
Global Burden of Disease 2019 Risk Factors Collaborators (2020): Global burden of 87 risk factors in 204 countries and territories, 1990-2019: a systematic analysis for the Global Burden of Disease Study 2019 The Lancet 396:1223-1249 doi:10.1016/S0140-6736(20)30752-2
Population weighted exposure
Modelling done by the German Environment Agency
